# Supplementary material for: Divergent mycorrhizal strategies and nutritional modes in the East Asian orchid genus Ephippianthus
Source: Mycorrhiza. 2026 Jul 2;36(4):45. doi: 10.1007/s00572-026-01285-0 (PMC13323335; doi:10.1007/s00572-026-01285-0)
Supplement: Supplementary file 1 — Supplementary Material 1 (XLSX 26.4 KB) [file 572_2026_1285_MOESM1_ESM.xlsx]

## Sheet: Table S1
Table S1. Sequencing read counts for OTUs detected in each sample after abundance-based rarefaction.
Species	Individual ID	Collection date	Latitude	Longitude	Cyphellaceae OTU1	Hyaloscypha OTU1	Hyaloscypha OTU2	Hyaloscypha OTU3	Mycena OTU1	Auriculariales OTU1	Russula OTU1	Russula OTU2	Tulasnella OTU1	Tulasnella OTU2	Tulasnella OTU3	Tulasnella OTU4	Tulasnella OTU5	Tulasnella OTU6	Rhizoctonia OTU1	Agaricales OTU1
Ephippianthus sawadanus	129-2	20200729	35.25	138.82	5277	0	0	0	0	0	0	0	0	0	0	320	0	0	0	0
Ephippianthus sawadanus	129-3	20200729	35.25	138.82	5597	0	0	0	0	0	0	0	0	0	0	0	0	0	0	0
Ephippianthus sawadanus	129-4	20200729	35.25	138.82	5597	0	0	0	0	0	0	0	0	0	0	0	0	0	0	0
Ephippianthus schmidtii	259-2	20210615	35.32	138.73	0	0	0	0	0	0	0	0	0	2963	0	0	0	0	0	2634
Ephippianthus schmidtii	259-3	20210615	35.32	138.73	0	0	0	0	0	0	0	0	0	5597	0	0	0	0	0	0
Ephippianthus schmidtii	259-4	20210615	35.32	138.73	0	0	0	0	0	0	0	0	3376	198	2021	0	0	0	0	2
Ephippianthus schmidtii	259-5	20210615	35.32	138.73	0	0	0	0	0	0	0	60	4896	0	0	0	0	0	641	0
Ephippianthus schmidtii	259-6	20210615	35.32	138.73	0	0	0	0	128	0	627	0	4797	0	0	0	23	22	0	0
Ephippianthus schmidtii	259-7	20210615	35.32	138.73	0	10	1	2	0	0	0	0	5584	0	0	0	0	0	0	0
Ephippianthus schmidtii	259-8	20210615	35.32	138.73	0	1021	150	37	0	39	0	0	4350	0	0	0	0	0	0	0

## Sheet: Table S2
Table S2. Values of δ13C, δ15N, ε13C, ε15N, and C and N concentrations in Ephippianthus sawadanus and co-occurring autotrophic plants.
Plot No.	Plant species	δ13C (‰)	δ15N (‰)	ε13C (‰)	ε15N (‰)	C (mmol/g)	N (mmol/g)
1	Ephippianthus sawadanus	-29.7795	-2.83693	4.08177	3.16272	37.7006	0.992471
	Youngia denticulata	-33.3398	-5.72535	0.521388	0.274296	35.5814	2.13369
	Oxalis griffithii	-33.1809	-6.90254	0.680352	-0.902891	35.2402	2.04492
	Viola grypoceras	-35.063	-5.37105	-1.20174	0.628595	35.1452	2.18908
2	Ephippianthus sawadanus	-29.97	-1.22544	3.61949	4.99101	38.1481	2.14046
	Youngia denticulata	-33.3113	-5.46352	0.278187	0.752929	34.183	1.98596
	Oxalis griffithii	-32.8792	-6.78825	0.710243	-0.571796	35.8193	2.09611
	Viola grypoceras	-34.5779	-6.39758	-0.98843	-0.181132	34.3541	1.98058
3	Ephippianthus sawadanus	-27.9391	-0.813999	5.65715	5.60402	37.4052	2.60753
	Youngia denticulata	-33.0168	-6.39239	0.579471	0.0256287	34.7722	1.91
	Oxalis griffithii	-33.2614	-6.07757	0.334911	0.340446	36.0822	2.22189
	Viola grypoceras	-34.5107	-6.78409	-0.914383	-0.366074	35.412	2.23639
4	Ephippianthus sawadanus	-31.9051	-1.28363	1.9147	4.72503	35.1652	2.82563
	Youngia denticulata	-34.0073	-5.87601	-0.187496	0.132646	34.9488	2.14996
	Oxalis griffithii	-33.7026	-5.11338	0.117185	0.895272	36.318	2.51986
	Viola grypoceras	-33.7495	-7.03657	0.070311	-1.02792	34.7299	2.48611
ε13C and ε15N were calculated within each plot as the difference between each sample δ value and the mean δ value of co-occurring autotrophic plants in the same plot.

## Sheet: Table S3
Table S3. Values of δ13C, δ15N, ε13C, ε15N, and C and N concentrations in Ephippianthus schmidtii and co-occurring autotrophic plants.
Plot No.	Plant species	δ13C (‰)	δ15N (‰)	ε13C (‰)	ε15N (‰)	C (mmol/g)	N (mmol/g)
1	Ephippianthus schmidtii	-34.098	-5.55375	-0.307738	0.445901	34.6717	1.69835
	Maianthemum dilatatum	-33.7393	-6.17732	0.05095	-0.177669	35.0166	1.68684
	Streptopus streptopoides	-34.3018	-8.57325	-0.511538	-2.5736	34.5697	1.95871
	Pternopetalum tanakae	-33.1493	-3.08629	0.640951	2.91336	36.2517	1.41187
	Leucosceptrum japonicum f. barvinerve	-33.9706	-6.16173	-0.180363	-0.162084	37.782	2.6574
2	Ephippianthus schmidtii	-34.2355	-5.6386	-0.144019	0.536787	35.2949	1.47402
	Maianthemum dilatatum	-34.8215	-7.10722	-0.729944	-0.93184	37.0006	2.3416
	Streptopus streptopoides	-34.3028	-8.68235	-0.211273	-2.50696	34.7325	2.06824
	Pternopetalum tanakae	-33.1503	-2.73658	0.941216	3.4388	35.3893	1.53044
3	Ephippianthus schmidtii	-36.4142	-5.23494	-2.97344	0.833278	35.2002	1.52048
	Maianthemum dilatatum	-33.188	-5.74613	0.252712	0.32209	36.4482	1.45165
	Streptopus streptopoides	-33.3775	-6.13472	0.063178	-0.066496	34.9956	1.74711
	Parasenecio adenostyloides	-33.7566	-6.32382	-0.31589	-0.255594	34.6649	0.920529
4	Ephippianthus schmidtii	-35.656	-5.63184	-1.99011	1.16134	34.454	1.45158
	Maianthemum dilatatum	-34.0817	-8.86729	-0.415752	-2.0741	36.9561	2.02971
	Streptopus streptopoides	-32.3392	-5.6921	1.32674	1.10108	35.4743	1.98419
	Parasenecio adenostyloides	-34.1153	-6.45369	-0.449379	0.339493	35.0858	1.94474
	Leucosceptrum japonicum f. barvinerve	-34.1275	-6.15965	-0.461607	0.63353	36.4198	2.50912
ε13C and ε15N were calculated within each plot as the difference between each sample δ value and the mean δ value of co-occurring autotrophic plants in the same plot.
